# Supplementary material for: Capturing the diversity of the human gut microbiota through culture-enriched molecular profiling
Source: Genome Med. 2016 Jul 1;8:72. doi: 10.1186/s13073-016-0327-7 (PMC4929786; doi:10.1186/s13073-016-0327-7)
Supplement: Additional file 1: Table S1. — List of media used for culture-enriched molecular profiling. (XLSX 30 kb) [file 13073_2016_327_MOESM1_ESM.xlsx]

## Sheet: Sheet1
Table S1. Media used for culture-enriched molecular profiling.
Media	Additional Supplements
Brain heart infusion agar (BHI1)	Supplement Set A1 (BHI3)
	Supplement Set B2 (BHI2)
	Supplement Set A + B (BHI4)
	Supplement Set A + 20 mg/L gentamycin (BHI5)
	Supplement Set A + 1% propionic acid (BHI6)
M9 minimal media or 0.2X BHI	One of: 1 g/L inulin (inu)
	0.5 g/L pectin (pect)
	0.5 g/L cellulose (cell)
	0.5 g/L mucin (muc)
	0.5 g/L starch (star)
Gut Microbiota Medium (GMM)
Columbia blood agar (CBA)	5% sheep’s blood
Chocolate agar (CHOC)
Tryptic soy agar (TSY)	Supplement Set A + 5 g/L yeast extract
Fastidious anaerobe agar (FAA)
Cooked meat agar (BEEF)
Bifidobacterium Selective Media (BSM)
Phenylethyl alcohol agar (PEA)	5% sheep’s blood
Actinomyces isolation agar (AIA)
Colistin naladixic acid agar (CNA)	5% sheep’s blood
McKay agar (MK)
Mannitol slat agar (MSA)
de Man Rogosa Sharpe agar (MRS)
Bacteroides bile esculin agar (BBE)
Deoxycholate agar (DOC)
MacConkey agar (MAC)
Kanamycin vancomycin laked blood agar (KVLB)
1) Supplement Set A consists of 0.5 g/L L-cysteine hydrochloride hydrate, 10 mg/L hemin and 1 mg/L Vitamin K
2) Supplement Set B consists of 10 mg/L colistin sulphate and 5 mg/L naladixic acid
Abbreviations used for media and supplements shown in parentheses.
