# Supplementary material for: Capturing the diversity of the human gut microbiota through culture-enriched molecular profiling
Source: Genome Med. 2016 Jul 1;8:72. doi: 10.1186/s13073-016-0327-7 (PMC4929786; doi:10.1186/s13073-016-0327-7)
Supplement: Additional file 3: Table S2. — Classification of Lachnospiraceae isolates cultured from Donor HV7 and IBS4 fecal samples. (XLSX 38 kb) [file 13073_2016_327_MOESM3_ESM.xlsx]

## Sheet: Sheet1
Table S2. Classification of Lachnospiraceae isolates cultured from Donor HV7 and IBS4 fecal samples
Isolate	Donor & Media	Sequence Length (bp)	RDP Classification (Root[100%] Bacteria[100%] Firmicutes[100%] Clostridia[100%] Clostridiales[100%] Lachnospiraceae[100%])
Isolate1	IBS4 BEEF	746	Dorea[100%]
Isolate2	HV7 BEEF	703	Blautia[100%]
Isolate3	HV7 BEEF	776	Coprococcus[100%]
Isolate4	HV7 BEEF	728	Coprococcus[100%]
Isolate5	HV7 BEEF	761	Coprococcus[99%]
Isolate6	HV7 BEEF	766	Blautia[100%]
Isolate7	HV7 BEEF	778	Anaerostipes[96%]
Isolate8	HV7 BEEF	704	Dorea[100%]
Isolate9	HV7 BEEF	677	Coprococcus[100%]
Isolate10	HV7 BEEF	748	Ruminococcus2[100%]
Isolate11	HV7 BEEF	748	Ruminococcus2[100%]
Isolate12	HV7 BEEF	760	Coprococcus[99%]
Isolate13	HV7 BEEF	749	Anaerostipes[92%]
Isolate14	HV7 BEEF	778	Anaerostipes[92%]
Isolate15	HV7 BEEF	734	Coprococcus[100%]
Isolate16	HV7 BEEF	703	Blautia[100%]
Isolate17	HV7 BEEF	766	Coprococcus[100%]
Isolate18	HV7 BEEF	746	Coprococcus[100%]
Isolate19	HV7 BEEF	707	Lachnospiracea_incertae_sedis[77%]
Isolate20	HV7 BEEF	707	Coprococcus[100%]
Isolate21	HV7 BEEF	749	Coprococcus[65%]
Isolate22	HV7 BEEF	704	Blautia[100%]
Isolate23	HV7 BEEF	720	Blautia[100%]
Isolate24	IBS4 BHI+inu	711	Dorea[100%]
Isolate25	IBS4 BHI+inu	788	Blautia[100%]
Isolate26	IBS4 BHI+inu	787	Blautia[100%]
Isolate27	HV7 BHI+inu	736	Coprococcus[100%]
Isolate28	HV7 BHI+inu	745	Blautia[100%]
Isolate29	HV7 BHI+inu	763	Blautia[100%]
Isolate30	HV7 BHI+inu	747	Coprococcus[100%]
Isolate31	IBS4 BHI+inu	769	Blautia[100%]
Isolate32	HV7 BHI+inu	736	Coprococcus[100%]
Isolate33	HV7 BHI+inu	705	Coprococcus[100%]
Isolate34	HV7 BHI+inu	707	Roseburia[80%]
Isolate35	IBS4 BEEF	746	Dorea[100%]
Isolate36	IBS4 BEEF	779	Anaerostipes[95%]
Isolate37	IBS4 BEEF	706	Ruminococcus2[100%]
Isolate38	IBS4 BEEF	705	Blautia[100%]
Isolate39	IBS4 BEEF	732	Dorea[99%]
Isolate40	IBS4 BEEF	705	Dorea[100%]
Isolate41	IBS4 BHI+inu	747	Coprococcus[86%]
Isolate42	HV7 BEEF	778	Lachnospiracea_incertae_sedis[99%]
Isolate43	HV7 BEEF	744	Lachnospiracea_incertae_sedis[98%]
Isolate44	HV7 BEEF	707	Lachnospiracea_incertae_sedis[100%]
Isolate45	HV7 BHI+inu	745	Blautia[100%]
Isolate46	HV7 BHI+inu	704	Blautia[100%]
Isolate47	HV7 BEEF	708	Anaerostipes[94%]
Isolate48	HV7 BEEF	708	Anaerostipes[96%]
Isolate49	IBS4 BHI+inu	705	Ruminococcus2[100%]
Isolate50	IBS4 BHI+inu	774	Lachnospiracea_incertae_sedis[78%]
Isolate51	IBS4 BEEF	746	Lachnospiracea_incertae_sedis[67%]
Isolate52	IBS4 BEEF	744	Ruminococcus2[100%]
Isolate53	HV7 BHI+inu	745	Blautia[100%]
Isolate54	HV7 BHI+inu	734	Coprococcus[100%]
Isolate55	HV7 BHI+inu	748	Ruminococcus2[100%]
Isolate56	HV7 BHI+inu	746	Dorea[100%]
Isolate57	HV7 BHI+inu	752	Clostridium XlVb[100%]
Isolate58	HV7 BHI+inu	746	Dorea[100%]
Isolate59	HV7 BHI+inu	734	Coprococcus[100%]
Isolate60	HV7 BHI+inu	746	Coprococcus[99%]
Isolate61	HV7 BHI+inu	776	Anaerostipes[92%]
Isolate62	HV7 BHI+inu	707	Ruminococcus2[98%]
Isolate63	IBS4 BEEF	771	Dorea[100%]
Isolate64	IBS4 BEEF	710	Dorea[100%]
Isolate65	HV7 BHI+inu	785	Lachnospiracea_incertae_sedis[82%]
Isolate66	HV7 BEEF	746	Blautia[100%]
Isolate67	HV7 BEEF	768	Blautia[100%]
Isolate68	IBS4 BHI+inu	766	Blautia[100%]
Isolate69	IBS4 BEEF	702	Lachnospiracea_incertae_sedis[100%]
Isolate70	IBS4 BEEF	712	Clostridium XlVa[74%]
Isolate71	HV7 BEEF	763	Blautia[100%]
Isolate72	IBS4 BHI+inu	800	Clostridium XlVa[86%]
Isolate73	IBS4 BHI+inu	766	Blautia[100%]
Isolate74	IBS4 BHI+inu	748	Ruminococcus2[100%]
Isolate75	IBS4 BHI+inu	739	Clostridium XlVa[94%]
Isolate76	IBS4 BHI+inu	749	Anaerostipes[100%]
Isolate77	HV7 BHI+inu	734	Lachnospiracea_incertae_sedis[73%]
Isolate78	HV7 BHI+inu	744	Lachnospiracea_incertae_sedis[100%]
Isolate79	HV7 BHI+inu	734	Coprococcus[100%]
